# Supplementary material for: Rh(III)-Catalyzed Double Annulation of 3-Phenyl-1,2,4-oxadiazoles with 2-Diazo-1,3-diketones: Access to Pyran-Fused Isoquinolines
Source: Molecules. 2025 Jan 2;30(1):149. doi: 10.3390/molecules30010149 (PMC11721317; doi:10.3390/molecules30010149)
Supplement: Supplementary file 1 [file molecules-30-00149-s001.zip]

Archive with 1 entries (1 files):
- molecules-3365162-supplementary.pdf
